# Supplementary material for: Structural basis of leukotriene B4 receptor 1 activation
Source: Nat Commun. 2022 Mar 3;13:1156. doi: 10.1038/s41467-022-28820-9 (PMC8894450; doi:10.1038/s41467-022-28820-9)
Supplement: Supplementary file 6 — Source Data [file 41467_2022_28820_MOESM6_ESM.xlsx]

## Sheet: Fig.2d
	Fig.2d	Receptor	ligand	conc.	Renilla	RLU	RLU/Renilla	Mean	Mean SD
WT		LTB4R1	vehicle	0	862816	993684	1.15168
			"	"	749675	732636	0.977271	1.07561	0.0893104
			"	"	745318	818275	1.09789
		LTB4R1	Leukotriene B4	300nM	694961	6075562	8.74231
			"	"	713444	7127131	9.98976	9.86105	1.06026
			"	"	664711	7212836	10.8511
F74A		LTB4R1(F74A)	vehicle	0	716755	791297	1.104
			"	"	666434	777546	1.16673	1.07107	0.115683
			"	"	712777	671791	0.942498
		LTB4R1(F74A)	Leukotriene B4	300nM	573052	2003337	3.49591
			"	"	569421	2153032	3.78109	3.70332	0.18149
			"	"	680458	2608176	3.83297
F77A		LTB4R1(F77A)	vehicle	0	704657	1040640	1.4768
			"	"	623980	687235	1.10137	1.17547	0.271966
			"	"	537226	509413	0.948228
		LTB4R1(F77A)	Leukotriene B4	300nM	699081	6504883	9.30491
			"	"	528682	5101453	9.64938	9.56965	0.235239
			"	"	501788	4894771	9.75466
L78F		LTB4R1(L78F)	vehicle	0	747425	1009022	1.35
			"	"	628071	925973	1.47431	1.33192	0.152245
			"	"	663613	777381	1.17144
		LTB4R1(L78F)	Leukotriene B4	300nM	526166	1340719	2.54809
			"	"	619319	1555892	2.51226	2.63634	0.184755
			"	"	557442	1587971	2.84867
H94A		LTB4R1(H94A)	vehicle	0	754725	1090174	1.44447
			"	"	631953	701385	1.10987	1.24227	0.177884
			"	"	587781	689155	1.17247
		LTB4R1(H94A)	Leukotriene B4	300nM	562084	2084755	3.70897
			"	"	567104	2113651	3.7271	3.76784	0.0867339
			"	"	599761	2319540	3.86744
M101A		LTB4R1(M101A)	vehicle	0	602594	755046	1.25299
			"	"	550789	698812	1.26875	1.19294	0.117925
			"	"	577836	610815	1.05707
		LTB4R1(M101A)	Leukotriene B4	300nM	520729	1459905	2.80358
			"	"	527175	1588560	3.01334	2.9014	0.105593
			"	"	540092	1559397	2.88728
Y102A		LTB4R1(Y102A)	vehicle	0	807875	1543832	1.91098
			"	"	590618	1010533	1.71098	1.70545	0.208347
			"	"	654003	977338	1.49439
		LTB4R1(Y102A)	Leukotriene B4	300nM	701652	1321956	1.88406
			"	"	566748	1308028	2.30795	2.09739	0.211959
			"	"	567714	1192279	2.10014
R156A		LTB4R1(R156A)	vehicle	0	647775	857980	1.3245
			"	"	602096	785488	1.30459	1.19057	0.214958
			"	"	806444	760176	0.942627
		LTB4R1(R156A)	Leukotriene B4	300nM	599002	833207	1.39099
			"	"	590609	851424	1.4416	1.4172	0.0253538
			"	"	722581	1025342	1.419
E185A		LTB4R1(E185A)	vehicle	0	603453	1179467	1.95453
			"	"	595216	1131396	1.90082	1.82327	0.182818
			"	"	560691	905212	1.61446
		LTB4R1(E185A)	Leukotriene B4	300nM	544185	2302914	4.23186
			"	"	524360	2035576	3.88202	4.22544	0.34026
			"	"	499221	2277670	4.56245
G189F		LTB4R1(G189F)	vehicle	0	745564	1165804	1.56365
			"	"	577328	907499	1.5719	1.53733	0.0528916
			"	"	494333	729854	1.47644
		LTB4R1(G189F)	Leukotriene B4	300nM	678897	1646228	2.42486
			"	"	697181	1718344	2.4647	2.37593	0.120908
			"	"	594080	1329684	2.23822
W234A		LTB4R1(W234A)	vehicle	0	811936	1021818	1.2585
			"	"	608149	865305	1.42285	1.29404	0.115226
			"	"	570221	684707	1.20077
		LTB4R1(W234A)	Leukotriene B4	300nM	659914	2144037	3.24896
			"	"	530680	1793457	3.37955	3.77505	0.800789
			"	"	491691	2309298	4.69664
H238A		LTB4R1(H238A)	vehicle	0	478579	684070	1.42938
			"	"	573597	921328	1.60623	1.54449	0.0997803
			"	"	607232	970279	1.59787
		LTB4R1(H238A)	Leukotriene B4	300nM	518223	6107756	11.786
			"	"	544431	6283947	11.5422	11.1374	0.920424
			"	"	508006	5122686	10.0839
N268A		LTB4R1(R267A)	vehicle	0	452769	457649	1.01078
			"	"	561371	608889	1.08465	0.971798	0.0759228
			"	"	582498	543366	0.93282
		LTB4R1(R267A)	Leukotriene B4	300nM	640738	1.1292e+06	1.76235
			"	"	549752	1.08824e+06	1.97952	1.99167	0.229436
			"	"	595214	1.32197e+06	2.221
N268A		LTB4R1(N268A)	vehicle	0	546436	699035	1.27926
			"	"	662764	989405	1.49285	1.33615	0.13739
			"	"	554978	686142	1.23634
		LTB4R1(N268A)	Leukotriene B4	300nM	489154	4215541	8.61802
			"	"	468946	4035288	8.60502	9.6168	1.7412
			"	"	492186	5722820	11.6274
I271		LTB4R1(I271A)	vehicle	0	510536	759094	1.48686
			"	"	551339	694536	1.25973	1.30657	0.162024
			"	"	567562	665825	1.17313
		LTB4R1(I271A)	Leukotriene B4	300nM	544176	1583809	2.91047
			"	"	474966	1355565	2.85403	2.94459	0.11161
			"	"	490935	1506817	3.06928
F275A		LTB4R1(F275A)	vehicle	0	569368	700380	1.2301
			"	"	541025	773834	1.43031	1.37324	0.124803
			"	"	438152	639394	1.4593
		LTB4R1(F275A)	Leukotriene B4	300nM	483936	1262788	2.60941
			"	"	448137	1340897	2.99216	2.82109	0.194579
第二板			"	"	407929	1167371	2.8617

## Sheet: Fig.3e
	Fig.3e
		Receptor	ligand	conc.	Renilla	RLU	RLU/Renilla	Mean	Mean SD
WT		LTB4R1	vehicle	0	377196	993777	2.63464
			"	"	343945	731592	2.12706	2.2457	0.345271
			"	"	386514	763513	1.97538
		LTB4R1	Leukotriene B4	300nM	433306	3670883	8.4718
			"	"	478784	4326224	9.03586	8.34925	0.75538
			"	"	542406	4089787	7.54008
F74A		LTB4R1(S104K)	vehicle	0	344322	922924	2.68041
			"	"	445129	712771	1.60127	2.03806	0.56818
			"	"	403340	739119	1.8325
		LTB4R1(S104K)	Leukotriene B4	300nM	473266	730953	1.54449
			"	"	413047	703698	1.70368	1.62426	0.079595
			"	"	409115	664660	1.62463
F77A		LTB4R1(S277K)	vehicle	0	389632	930358	2.38779
			"	"	299624	685271	2.2871	2.28554	0.103039
			"	"	317268	692192	2.18173
		LTB4R1(S277K)	Leukotriene B4	300nM	359354	1252820	3.48631
			"	"	399393	1271667	3.184	3.58871	0.46446
			"	"	373553	1530009	4.09583
L78F		LTB4R1(S104K,S277K)	vehicle	0	419174	898933	2.14453
			"	"	446617	876825	1.96326	1.85582	0.354844
			"	"	204124	297955	1.45968
		LTB4R1(S104K,S277K)	Leukotriene B4	300nM	314857	679763	2.15896
			"	"	395195	830629	2.10182	2.24334	0.197703
			"	"	301187	743699	2.46923

## Sheet: Fig.4f
	Fig.4f
		Receptor	ligand	conc.	Renilla	RLU	RLU/Renilla	Mean	Mean SD
WT		LTB4R1	vehicle	0	119942	322273	2.68691
			"	"	49405	201259	4.07366	3.93153	1.18
			"	"	40956	206174	5.03404
		LTB4R1	Leukotriene B4	300nM	37691	1191382	31.6092
			"	"	36775	1225667	33.3288	31.3141	2.17731
			"	"	51969	1507324	29.0043
F74A		LTB4R1(T53A)	vehicle	0	308373	1816324	5.89002
			"	"	468199	1401497	2.99338	4.64847	1.49194
			"	"	273261	1383247	5.062
		LTB4R1(T53A)	Leukotriene B4	300nM	179112	2414129	13.4783
			"	"	240978	2711459	11.2519	11.9992	1.28098
			"	"	233826	2634604	11.2674
F77A		LTB4R1(D114A)	vehicle	0	44055	298282	6.77067
			"	"	32053	224645	7.00855	6.58363	0.543155
			"	"	48500	289626	5.97167
		LTB4R1(D114A)	Leukotriene B4	300nM	40156	515784	12.8445
			"	"	38293	491131	12.8256	12.1451	1.1951
			"	"	53901	580252	10.7651
L78F		LTB4R1(R115A)	vehicle	0	35346	219249	6.20294
			"	"	33335	180992	5.42949	6.07814	0.596129
			"	"	31680	209151	6.60199
		LTB4R1(R115A)	Leukotriene B4	300nM	37421	486115	12.9904
			"	"	33852	473704	13.9934	13.9371	0.919806
			"	"	34844	516648	14.8275
H94A		LTB4R1(F123A)	vehicle	0	76443	195545	2.55805
			"	"	33476	167638	5.00771	3.85985	1.23206
			"	"	43807	175832	4.01379
		LTB4R1(F123A)	Leukotriene B4	300nM	58686	227155	3.87068
			"	"	40790	234191	5.74138	5.75116	1.88539
			"	"	40753	311411	7.64143
M101A		LTB4R1(T130A)	vehicle	0	39921	262330	6.57123
			"	"	37086	236969	6.38972	6.72438	0.432101
			"	"	34430	248316	7.2122
		LTB4R1(T130A)	Leukotriene B4	300nM	31096	326789	10.509
			"	"	22209	272606	12.2746	11.4167	0.883821
			"	"	47660	546493	11.4665

## Sheet: Supplementary Fig. 1b
	Supplementary Fig. 1b
		Receptor	ligand	conc.	Renilla	RLU	RLU/Renilla	Mean	Mean SD
WT		LTB4R1	vehicle	0	35031	79573	2.2715
			"	"	62747	73395	1.1697	1.78085	0.604354
			"	"	57438	74106	1.29019
		LTB4R1	Leukotriene B4	300nM	79206	305435	3.85621
			"	"	40150	265104	6.60284	4.41622	1.38108
			"	"	62689	311955	4.97623
F74A		hLTB4R1-4 M	vehicle	0	30714	38985	1.26929
			"	"	32467	39159	1.20612	0.905331	0.403267
			"	"	81301	44014	0.541371
		hLTB4R1-4 M	Leukotriene B4	300nM	25668	731582	28.5017
			"	"	29632	681718	23.0061	25.1959	3.53928
			"	"	37268	815803	21.8902
F77A		hLTB4R1-5 M	vehicle	0	33495	50929	1.5205
			"	"	20157	38688	1.91933	1.78652	0.276855
			"	"	29252	60041	2.05254
		hLTB4R1-5 M	Leukotriene B4	300nM	33696	594485	17.6426
			"	"	42054	956151	22.7363	20.7861	3.33903
			"	"	38677	925522	23.9295
F77A		HA-hLTB4R1-4 M-LgBit	vehicle	0	16877	30566	1.8111
			"	"	13121	31664	2.41323	1.69562	0.430103
			"	"	19633	31023	1.58015
		HA-hLTB4R1-4 M-LgBit	Leukotriene B4	300nM	18242	149122	8.17465
			"	"	29617	201990	6.82007	7.69948	0.695396
			"	"	13624	98424	7.22431

## Sheet: Supplementary Fig. 1c
Supplementary Fig. 1c
	BLT1R receptor-Gi size column

## Sheet: Supplementary Fig. 6d
	Supplementary Fig.6d
		Receptor	ligand	conc.	Renilla	RLU	RLU/Renilla	Mean	Mean SD
WT		LTB4R1	vehicle	0	463016	646357	1.39597
			"	"	499890	624334	1.24894	1.36103	0.0993371
			"	"	499488	718351	1.43817
		LTB4R1	Leukotriene B4	300nM	485848	3994543	8.2218
			"	"	458746	4638080	10.1103	9.24462	0.954026
			"	"	385618	3625476	9.40173
F74A		LTB4R1(D114A)	vehicle	0	466059	591799	1.26979
			"	"	513686	650553	1.26644	1.33176	0.110248
			"	"	482647	704206	1.45905
		LTB4R1(D114A)	Leukotriene B4	300nM	423906	1833375	4.32496
			"	"	416568	1528953	3.67036	3.80939	0.462018
			"	"	390708	1341242	3.43285
F77A		pcDNA3-LTB4R1(M56K)	vehicle	0	470833	785016	1.66729
			"	"	365835	674618	1.84405	1.74366	0.0907932
			"	"	409885	704858	1.71965
		pcDNA3-LTB4R1(M56K)	Leukotriene B4	300nM	358253	711847	1.987
			"	"	462705	744064	1.60807	1.81402	0.1916
			"	"	447292	826144	1.84699
L78F		pcDNA3-LTB4R1(R129A)	vehicle	0	422489	691338	1.63635
			"	"	326993	512435	1.56711	1.59709	0.035535
			"	"	390506	620055	1.58782
		pcDNA3-LTB4R1(R129A)	Leukotriene B4	300nM	336972	922439	2.73744
			"	"	426419	925957	2.17147	2.41336	0.291797
			"	"	357727	833920	2.33116
